# Supplementary material for: Oral glucose tolerance test clearance in type 2 diabetes patients who underwent remission following intense lifestyle modification: A quasi-experimental study
Source: PLoS One. 2024 May 3;19(5):e0302777. doi: 10.1371/journal.pone.0302777 (PMC11068193; doi:10.1371/journal.pone.0302777)
Supplement: S1 Dataset — (XLSX) [file pone.0302777.s001.xlsx]

## Sheet: Sheet1
Patients_S No.	Consentacceptedyn	ReportInterpretation	GTT_FBSL	GTT_PP2	Duration_of_Diabete	On_Insulin_yn	On_Diabetes_Medicine_yn	Heightcms	Weightkgfirstoccurance	Weightkglastoccurance	BMIfirstoccurance	BMIlastoccurance	HbA1Cfirstoccurance	HbA1Clastoccurance	FastingBloodGlucosemgdlfirstoccurance	FastingBloodGlucosemgdllastoccurance	InsulinFastinguUmlfirstoccurance	InsulinFastinguUmllastoccurance	HOMA_IR_baseline	HOMA_IR_endline	HOMA_Beta_baseline	HOMA_Beta_endline
1	Yes	GTT Cleared	84	95	0.1	No	Yes	162	87.3	72.1	33.2647	27.4729	6.4	5.7	117	84	11.77	4.94	3.40022	1.02459	78.4667	84.6857
2	Yes	GTT Cleared	99	91	3.11	No	No	163	73.5	67.5	27.6638	25.4055	5.2	6.4	119.1	101	11.4	11.4	3.35244	2.84296	73.1551	108
3	Yes	GTT Cleared	99	98	4.4	No	Yes	172	67	63	22.6474	21.2953	6.19	5.5	107.6	98	5.36	4.98	1.42404	1.20504	43.2646	51.2229
4	Yes	GTT Cleared	76	63	0.4	No	Yes	177.8	88.3	78.5	27.9317	24.8317	8.6	5.8	156.5	76	33.5	9.06	12.9451	1.70015	128.984	250.892
5	Yes	IGT Cleared	119	158	19.6	Yes	Yes	175	83.8	76.3	27.3633	24.9143	6.3	6.1	126	120	11.31	4.25	3.51867	1.25926	64.6286	26.8421
6	Yes	GTT Cleared	91	125	1.7	No	Yes	180.3	80	73	24.6093	22.4559	14.3	5.7	122.4	91	3.8	3.8	1.14844	0.853827	23.0303	48.8571
7	Yes	GTT Cleared	83	88	0.1	No	Yes	184.2	76.5	74.5	22.5467	21.9572	7.5	5.5	78.09	78.09	3.28	14.9	0.632433	2.87294	78.2505	355.467
8	Yes	Not Cleared	132	152	0.1	No	Yes	158	66.5	63	26.6384	25.2363	7.2	6.3	111	112	14.6	11.4	4.00148	3.15259	109.5	83.7551
9	Yes	IGT Cleared	106	106	6.61	No	Yes	180	71	69	21.9136	21.2963	5.6	5.1	117	106	6.6	6.6	1.90667	1.72741	44	55.2558
10	Yes	GTT Cleared	84	105	5	No	Yes	178	95	90	29.9836	28.4055	5.8	5.5	101.3	91.7	6.33	17.3	1.58328	3.91706	59.4987	217.003
11	Yes	GTT Cleared	89	103	5.8	No	Yes	151	61.5	52.8	26.9725	23.1569	7.7	5.4	185.9	89	19.2	8.25	8.81304	1.81296	56.2408	114.231
12	Yes	GTT Cleared	94	122	3.1	No	Yes	167	76	63.8	27.2509	22.8764	6.9	6	128.7	94	16.8	6.8	5.33867	1.57827	92.0548	78.9677
13	Yes	IGT Cleared	91	146	8.17	No	Yes	185	76	72.5	22.206	21.1833	6.8	5.4	87.3	88.6	3.57	3.57	0.769533	0.780993	52.8889	50.2031
14	Yes	IGT Cleared	105	98	5.8	No	Yes	165	74.1	65.53	27.2176	24.0698
15	Yes	GTT Cleared	95	140	8.6	No	Yes	172	67	62	22.6474	20.9573	6.3	5.5	118	88.3	15.9	6.38	4.63259	1.391	104.073	90.7826
16	Yes	GTT Cleared	96	106	8	No	Yes	168	70	67	24.8016	23.7387	5.9	5.7	100	108.2	5.5	8.38	1.35802	2.2388	53.5135	66.7434
17	Yes	IGT Cleared	101	112	6.29	No	Yes	165	64.5	68	23.6915	24.977	17.6	5.7	321.2	135	4.9	1	3.88612	0.333333	6.83191	5
18	Yes	GTT Cleared	79	80	6.1	No	Yes	167	69	67	24.7409	24.0238	6.2	6	90	90	8.04	9.03	1.78667	2.00667	107.2	120.4
19	Yes	IGT Cleared	110	133	2.61	No	Yes	163	63	60.3	23.7118	22.6956	6.1	5.5	117	114.2	6.73	1.83	1.94422	0.516015	44.8667	12.8672
20	Yes	IGT Cleared	107.6	101	32.7	No	Yes	177	68	65	21.7051	20.7476	6.8	6.2	126	128.78	2.2	2.08	0.684444	0.661389	12.5714	11.3834
21	Yes	GTT Cleared	95.1	82.2	7.7	No	Yes	162.5	65	58	24.6154	21.9645	6.3	5.9	115.2	112.8	8.54	5.09	2.42916	1.41766	58.8966	36.7952
22	Yes	IGT Cleared	114.5	193.7	11.9	No	Yes	170	84	70.3	29.0657	24.3253	7.8	6.1	112.4	120.4	17.5	12.66	4.85679	3.76361	127.53	79.4007
23	Yes	IGT Cleared	112	186.2	3.79	No	Yes	173	90	79	30.0712	26.3958	6.2	6.3	135.69	88.7	8.72	8.5	2.92152	1.8616	43.1861	119.066
24	Yes	IGT Cleared	96	168.5	10	No	No	163.5	86	73	32.1709	27.3078	8.7	5.9	156	87	15.83	6.86	6.09748	1.47363	61.2774	102.9
25	Yes	GTT Cleared	85	95	8.8	No	Yes	164	76.7	66.3	28.5173	24.6505	6.8	5.8	103	89	23.06	19.5	5.86464	4.28519	207.54	270
26	Yes	GTT Cleared	93	85	9.6	No	Yes	152.4	48	48.5	20.6667	20.882	6.1	5.8	93.88	112	2.87	5.74	0.665273	1.58736	33.4585	42.1714
27	Yes	Not Cleared	104	202	8.9	No	Yes	152	91.8	82	39.7334	35.4917	7.8	6.1	134.87	125.1	31.22	19.9	10.3966	6.14689	156.382	115.362
28	Yes	GTT Cleared	93	115	4.2	No	Yes	180.3	102	83.4	31.3768	25.6552	8.8	5.5	168	83
29	Yes	GTT Cleared	99	105	1.1	No	Yes	165	79.5	69.5	29.2011	25.528	6.5	5.2	133.6	99	4.24	4.24	1.39868	1.03644	21.6204	42.4
30	Yes	GTT Cleared	98	97	2.1	No	No	169	78	61	27.31	21.3578	7.8	5	151.7	151.7	16.1	25.64	6.03054	9.60392	65.3439	104.063
31	Yes	GTT Cleared	84	107	8.8	No	Yes	145	60.3	51	28.6801	24.2568	6	5.4	75	69	9.3	9.3	1.72222	1.58444	279	558
32	Yes	IGT Cleared	96	153	5.7	No	Yes	155	88	70	36.6285	29.1363	7.1	5.5	100	94	7.56	3.52	1.86667	0.816988	73.5568	40.8774
33	Yes	GTT Cleared	100.8	120.6	15.9	No	Yes	173	100	77	33.4124	25.7276	6.3	6.2	118	108.9	1.7	5.71	0.495309	1.53536	11.1273	44.7843
34	Yes	GTT Cleared	77	91	1	No	No	151	68	56	29.8233	24.5603	7.2	5.5	84	77	10.62	9.98	2.20267	1.89743	182.057	256.629
35	Yes	GTT Cleared	87	66	11.5	No	Yes	154	56.7	54.6	23.9079	23.0224	5.6	5.8	94.2	85.1	3.29	4.57	0.76523	0.960264	37.9615	74.4434
36	Yes	GTT Cleared	70.8	102.2	2.7	No	Yes	173	60	63.5	20.0474	21.2169	5.9	5.4	85	92	5.7	5	1.1963	1.1358	93.2727	62.069
37	Yes	IGT Cleared	105	173	3.27	No	Yes	162	59.9	56.7	22.8243	21.6049	7.8	6	138.9	124.9	7.48	14.2	2.56536	4.37921	35.4783	82.5848
38	Yes	GTT Cleared	89	114	10.1	No	Yes	175	97	76.3	31.6735	24.9143	7.3	5.2	114	89	11.7	5.11	3.29333	1.12294	82.5882	70.7538
39	Yes	IGT Cleared	102	98	15	No	No	178	87	73	27.4587	23.04	5.7	5.2	101	102
40	Yes	IGT Cleared	121	115	27.3	No	Yes	167	59.2	56	21.227	20.0796	6.6	6.6	124	117	2.2	3.5	0.67358	1.01111	12.9836	23.3333
41	Yes	GTT Cleared	89	85	9.19	No	Yes	171	60.3	54.8	20.6217	18.7408	7.2	5.5	124	97	9.72	4.56	2.976	1.09215	57.3639	48.2824
42	Yes	IGT Cleared	89	147	6.06	No	Yes	162	63	58.8	24.0055	22.4051	7	5.7	95	89	11.53	11.53	2.70457	2.53375	129.713	159.646
43	Yes	IGT Cleared	106	102	3.68	No	Yes	155	58.6	56.5	24.3913	23.5172	6.9	5.7	127.3	97.2	10.1	8.21	3.17464	1.9704	56.5474	86.4211
44	Yes	GTT Cleared	87	82	5.09	No	Yes	157	78	62	31.6443	25.1532	7.1	6	104	104	17.01	5.57	4.368	1.43032	149.356	48.9073
45	Yes	IGT Cleared	102.24	120.94	0.11	No	No	172	65.6	62	22.1741	20.9573	9.2	5.3	124	102.24	7.66	5.5	2.34528	1.38844	45.2066	50.4587
46	Yes	IGT Cleared	116	104	1.8	No	Yes	169	97	81	33.9624	28.3604	7	5.6	148	102	20.3	16.5	7.41827	4.15556	85.9765	152.308
47	Yes	GTT Cleared	76	112	2.8	No	Yes	154	49	48	20.6612	20.2395	6.69	5.6	106	76	3.5	17.5	0.916049	3.28395	29.3023	484.615
48	Yes	IGT Cleared	107	102	1.27	No	Yes	172	68	65	22.9854	21.9713	6.2	5.4	109.3	97.2	18.8	9.9	5.07368	2.376	146.177	104.211
49	Yes	IGT Cleared	114	129	8.78	No	Yes	152	65	53	28.1337	22.9398	10	5.8	137	108.2	7.28	5.59	2.46262	1.49343	35.4162	44.5221
50	Yes	IGT Cleared	101	188	9.77	No	Yes	162.5	64	66.3	24.2367	25.1077	7.1	6.3	92	101.6	7.72	7.72	1.75368	1.93667	95.8345	72
51	Yes	GTT Cleared	78	82	1.9	No	Yes	167.6	84.3	70	30.0109	24.9201	8.8	5	161.1	103.9	11.6	6.62	4.61422	1.69832	42.5688	58.2689
52	Yes	GTT Cleared	99.8	114	19	No	Yes	174	64	60	21.1389	19.8177	5.7	5.7	103.4	91.5	2.8	5.11	0.714864	1.15448	24.9505	64.5474
53	Yes	IGT Cleared	96	189	10.6	No	Yes	173	84	68.5	28.0664	22.8875	7.4	5.1	145	96	7.95	1.67	2.8463	0.395852	34.9024	18.2182
54	Yes	GTT Cleared	88	80	26	Yes	No	173	74	62.8	24.7252	20.983	7.1	6.3	109.4	107.8	4.76	6.19	1.28579	1.64761	36.931	49.7411
55	Yes	Not Cleared	115	209	5.3	No	Yes	172	78	70	26.3656	23.6614	8.1	6.9	162.6	115	15.1	9.77	6.06237	2.7742	54.5783	67.6385
56	Yes	GTT Cleared	95	130	5.8	No	Yes	165	74.1	65.53	27.2176	24.0698
57	Yes	GTT Cleared	99	59	2.1	No	Yes	167	76	68.5	27.2509	24.5617	8.2	5.5	140	108	8.56	11.6	2.95901	3.09333	40.0208	92.8
58	Yes	IGT Cleared	114	95	4.82	No	Yes	153	74.3	67	31.7399	28.6215	8.1	6	128	114	14.2	12.1	4.4879	3.40593	78.6462	85.4118
59	Yes	GTT Cleared	88	105	11.1	No	Yes	156	66.9	61.1	27.4901	25.1068	6	5.8	93	88	6.71	4.08	1.54081	0.886519	80.52	58.752
60	Yes	GTT Cleared	87	116	0.4	No	Yes	172	72	64.8	24.3375	21.9037	6.1	5.9	96.9	78.4	5.82	5.68	1.39249	1.09954	61.8053	132.779
61	Yes	GTT Cleared	91	114.7	1.8	No	Yes	171.5	91	73	30.9395	24.8196	6.8	5	143	75	9.03	5.98	3.18837	1.10741	40.635	179.4
62	Yes	GTT Cleared	95	103	2.1	No	No	174	84	74	27.7447	24.4418	6.1	5.7	148.1	89.9	7.57	3.74	2.76819	0.830188	32.0235	50.052
63	Yes	GTT Cleared	94	105	8.1	No	Yes	169	70.5	62.5	24.684	21.883	6.5	5.5	133.1	117.64	14.4	4.05	4.73244	1.1764	73.9515	26.6837
64	Yes	IGT Cleared	108.8	109.2	0.6	No	Yes	175	86	71	28.0816	23.1837	9.6	5.7	115	108.8	17.02	11.4	4.83284	3.06252	117.831	89.607
65	Yes	GTT Cleared	86.2	123	7.5	No	Yes	160	74.6	60	29.1406	23.4375	6.7	5.6	104.7	80	11.9	5.33	3.07637	1.05284	102.734	112.871
66	Yes	GTT Cleared	88	116	3.11	No	Yes	164	76	67.2	28.257	24.9851	6.1	5.6	103.3	103.7	1.55	4.77	0.395346	1.22136	13.8462	42.1916
67	Yes	GTT Cleared	88	108	0.1	No	Yes	167.5	65	59	23.1677	21.0292	11.8	5.9	177	88	2.37	2.37	1.03578	0.514963	7.48421	34.128
68	Yes	Not Cleared	184	311	5.1	No	Yes	178	94.6	95.7	29.8573	30.2045	6.2	6.3	100	125	5.71	6.56	1.40988	2.02469	55.5568	38.0903
69	Yes	GTT Cleared	96	102	0.1	No	Yes	162.5	64	62.6	24.2367	23.7065	6.2	6	92.1	106	6.07	15.2	1.38036	3.97827	75.0928	127.256
70	Yes	IGT Cleared	103	89	6.54	No	Yes	162.5	65	58	24.6154	21.9645	7	5.8	113	103	9.79	6.56	2.73153	1.66835	70.488	59.04
71	Yes	GTT Cleared	93	140	4.3	No	Yes	163	69	53.9	25.9701	20.2868	7.2	5.5	155	96	20.5	6.58	7.84568	1.5597	80.2174	71.7818
72	Yes	IGT Cleared	116	126	0.1	No	Yes	154	76	66.4	32.0459	27.998	6.9	6.2	100	116	3.4	4.2	0.839506	1.20296	33.0811	28.5283
73	Yes	GTT Cleared	99	83	7.4	No	Yes	157	63	53	25.5588	21.5019	10.5	6.3	144	99	8.74	8.74	3.10756	2.13644	38.8444	87.4
74	Yes	GTT Cleared	89	122	3.8	No	No	165	65	65	23.8751	23.8751	6.5	6.5	86	100
75	Yes	IGT Cleared	114	149	1	No	No	170	78	72.3	26.9896	25.0173	10.8	5.3	153	132.37	8.14	10.4	3.07511	3.39913	32.56	53.9715
76	Yes	Not Cleared	130.3	238.7	6.11	No	Yes	167	61.7	56.5	22.1234	20.2589	7.1	6.2	137	102	12.1	5.6	4.09309	1.41037	58.8649	51.6923
77	Yes	GTT Cleared	89	94	8.3	No	Yes	175	87	70.9	28.4082	23.151	6.8	5.6	96	94.5	8.65	9.25	2.05037	2.15833	94.3636	105.714
78	Yes	IGT Cleared	113	157	3	No	Yes	153.5	61	53.7	25.8889	22.7907	7.4	6.3	120	121	8.66	6.54	2.56593	1.95393	54.6947	40.5931
79	Yes	IGT Cleared	110	95	21.2	No	Yes	169	74	69	25.9095	24.1588	7.1	6.4	106	108	6.68	8.16	1.74835	2.176	55.9256	65.28
80	Yes	IGT Cleared	110.1	126.1	5.87	No	Yes	173	107.6	80.7	35.9518	26.9638	7.8	5.1	129.2	86.8	14.7	1.98	4.68948	0.424356	79.9396	29.9496
81	Yes	IGT Cleared	103	118	3	No	No	169	80.3	69	28.1153	24.1588	7.12	5.5	110	90.5	14.62	4.66	3.97086	1.04131	111.983	61.0036
82	Yes	IGT Cleared	94	188	0.3	Yes	Yes	157	56	60	22.719	24.3418	6.7	6.8	111.86	95	2.46	8.07	0.679446	1.89296	18.1253	90.7875
83	Yes	GTT Cleared	83.3	109.6	0	No	Yes	162.56	80	56.6	30.2735	21.4185	7.2	5.2	128.4	83	13.9	6.1	4.40681	1.25012	76.5138	109.8
84	Yes	IGT Cleared	104.4	130.9	0.82	No	Yes	176	82	80	26.4721	25.8264	13	5.4	274	101.55	7	15.3	4.7358	3.83633	11.9431	142.879
85	Yes	GTT Cleared	94	121	3.7	No	Yes	157	55.4	52	22.4756	21.0962	7.7	6.3	88.32	105	3.94	2.07	0.859212	0.536667	56.019	17.7429
86	Yes	IGT Cleared	103	128	12.1	No	Yes	167	72	60	25.8166	21.5139	6.1	6.3	99	81	8.67	5.01	2.11933	1.002	86.7	100.2
87	Yes	IGT Cleared	107	141	1.5	No	No	181	83	76	25.335	23.1983	6.5	5.6	118	107	7.11	6.41	2.07156	1.69351	46.5382	52.4455
88	Yes	GTT Cleared	93	133	1.11	No	Yes	183	62	66	18.5135	19.708	6.6	6.3	113	109.1	7.5	7.51	2.09259	2.02306	54	58.6464
89	Yes	GTT Cleared	92	101	4.7	No	Yes	152	67	53.6	28.9993	23.1994	6.2	5.7	99	99	1.47	2.72	0.359333	0.664889	14.7	27.2
90	Yes	GTT Cleared	100	82	1.11	No	No	165	84	74	30.854	27.1809	6.4	5.3	113.5	100	11.6	7.04	3.25086	1.73827	82.6931	68.4973
91	Yes	Not Cleared	117.7	221.6	10.7	No	Yes	171	75	68.5	25.6489	23.426	6.2	6.4	111.6	130.4	3.66	3.32	1.00853	1.06896	27.1111	17.7329
92	Yes	GTT Cleared	85	119	7.5	No	Yes	160	64	58	25	22.6562	7.6	5.4	121	98.91	5.72	5.41	1.70894	1.32124	35.5034	54.2356
93	Yes	GTT Cleared	95	118	10.1	No	Yes	160	52	52	20.3125	20.3125	5.4	5.2	112.78	120	6.9	1.85	1.92144	0.548148	49.8996	11.6842
94	Yes	GTT Cleared	84.34	83.86	6	No	Yes	165	74.5	58	27.3646	21.3039	5.8	5.2	132	87	12.7	5.6	4.13926	1.20296	66.2609	84
95	Yes	GTT Cleared	82	105	12.6	No	Yes	162	56	53	21.3382	20.1951	5.8	5.3	75.18	82	1.64	2.39	0.304433	0.483901	48.4729	45.2842
96	Yes	IGT Cleared	112	72	17.1	No	No	161	59.4	53.5	22.9158	20.6396	6.8	6.2	117.5	102.26	2.6	2.17	0.754321	0.547912	17.1743	19.8981
97	Yes	GTT Cleared	76	84	3.4	No	Yes	164	85	62.5	31.6032	23.2377	5.9	5.5	125.2	77.93	8.48	1.41	2.62147	0.271312	49.0804	33.9987
98	Yes	GTT Cleared	91	101	0.1	No	Yes	152	91.6	80	39.6468	34.626	6.3	5.7	117	101	11.4	6.6	3.29333	1.64593	76	62.5263
99	Yes	IGT Cleared	106	179	1	No	Yes	170	64.5	61.8	22.3183	21.3841	6	5.9	111.45	106	11.77	3.25	3.23893	0.850617	87.4551	27.2093
100	Yes	IGT Cleared	98.7	149.3	3.34	No	Yes	175	70	62	22.8571	20.2449	6	5.8	96.4	97.1	4.7	6.3	1.11872	1.51044	50.6587	66.5103
101	Yes	Not Cleared	131	106	12.11	No	Yes	175	80	73	26.1224	23.8367	7.4	6.2	113.7	98	24.2	22.2	6.79393	5.37185	171.834	228.343
102	Yes	GTT Cleared	96	111	16.8	No	No	161	64	62	24.6904	23.9188	6.6	6.6	101	103.83	4.07	11.7	1.01499	2.99953	38.5579	103.159
103	Yes	IGT Cleared	119	111	1.6	No	No	160	57.6	56.7	22.5	22.1484	6	6.2	115.1	114.08	4.33	5.88	1.23058	1.65627	29.9194	41.4409
104	Yes	GTT Cleared	71.55	128.8	0.5	No	Yes	156	84.6	82	34.7633	33.6949	6.4	6.5	74.75	84.87	13.98	5.31	2.58026	1.11274	428.323	87.4074
105	Yes	IGT Cleared	94	171	14.5	No	Yes	165	77.5	62	28.4665	22.7732	8.2	6.4	142.6	105	4.78	3.8	1.68303	0.985185	21.6181	32.5714
106	Yes	GTT Cleared	93.7	96.1	6.2	No	Yes	152	80	60	34.626	25.9695	5.6	4.9	122.2	66	4.58	5.25	1.38192	0.855556	27.8514	630
107	Yes	GTT Cleared	99	116	2.8	No	Yes	176	78	74	25.1808	23.8895	6.2	6.5	108.5	107	7.29	7.29	1.953	1.926	57.6791	59.6455
108	Yes	GTT Cleared	86	100	0.2	No	Yes	157	74	68	30.0215	27.5873	11.6	5.5	97	86	5.9	4.99	1.41309	1.0596	62.4706	78.1043
109	Yes	GTT Cleared	98	106	0.2	No	Yes	162	79.5	63.2	30.2926	24.0817	7.1	4.5	122	80	11.1	7.4	3.3437	1.46173	67.7288	156.706
110	Yes	IGT Cleared	108	167	0.55	No	Yes	168	76	64.3	26.9274	22.782	11.3	5.4	115	102	9.3	9.4	2.64074	2.36741	64.3846	86.7692
111	Yes	IGT Cleared	90.7	150	0.85	No	Yes	167	75	68.5	26.8923	24.5617	6.7	6.1	101	82
112	Yes	IGT Cleared	113	95	19.6	Yes	Yes	162	74	61.2	28.1969	23.3196	6.6	6.4	107	116	10.4	10.4	2.74765	2.97877	85.0909	70.6415
113	Yes	IGT Cleared	97.14	183.26	1.3	No	Yes	165	78.5	71.9	28.8338	26.4096	7.6	5.9	168	113	12.56	17.47	5.21007	4.87435	43.0629	125.784
114	Yes	GTT Cleared	98	73	1	No	No	154.9	100.9	70.5	42.0522	29.3823	6.9	5.41	126	104	8.61	5.23	2.67867	1.34301	49.2	45.922
115	Yes	IGT Cleared	102	165	5.79	No	Yes	152	51	50	22.0741	21.6413	6	5.9	113.86	100.3	11.3	5.17	3.17683	1.28037	79.9843	49.8981
116	Yes	IGT Cleared	114.7	130.3	9.94	No	Yes	153	54.9	53.5	23.4525	22.8545	5.3	5.7	113.5	130	6.4	6.83	1.79358	2.19235	45.6238	36.6985
117	Yes	IGT Cleared	108	125	4.26	No	Yes	155	77	63.5	32.0499	26.4308	6.8	6.1	114.2	92.3	14.2	15.9	4.00405	3.62363	99.8437	195.358
118	Yes	GTT Cleared	88	129	3	No	Yes	158	68	61	27.2392	24.4352	6.6	4.9	95	97.38	4.11	8.95	0.964074	2.15198	46.2375	93.7173
119	Yes	IGT Cleared	96	142	10.8	No	Yes	148	49	47.5	22.3703	21.6855	7.8	7.1	141.8	104	3.7	5.86	1.29546	1.50479	16.9036	51.4537
120	Yes	GTT Cleared	89	95	7.4	No	Yes	168	67.7	51.3	23.9867	18.176	5.8	5.5	92	93
121	Yes	IGT Cleared	91	169	5.11	No	Yes	164	64	61	23.7954	22.68	7	5.9	126.2	95	13.6	7.4	4.23783	1.7358	77.4684	83.25
122	Yes	IGT Cleared	114.7	196.18	4.79	No	Yes	174	79	71	26.0933	23.4509	7.6	6.3	157.9	124	13.1	4.72	5.10738	1.44514	49.6944	27.8557
123	Yes	GTT Cleared	87	77	1	No	Yes	152	72.7	59.8	31.4664	25.883	6	5.3	90	103	14.1	13.7	3.13333	3.4842	188	123.3
124	Yes	IGT Cleared	110	96	12.4	No	Yes	168	75	77.7	26.5731	27.5298	7.1	7.6	124.9	106	11.3	11.3	3.48486	2.95753	65.7189	94.6047
125	Yes	IGT Cleared	105	155	10.8	No	Yes	154	47.6	48	20.0708	20.2395	5.3	5.6	216	102	6	6	3.2	1.51111	14.1176	55.3846
126	Yes	GTT Cleared	96	128	3.7	No	No	164	70.7	68.1	26.2864	25.3198	6.4	5.8	114	90	9.43	5.26	2.65437	1.16889	66.5647	70.1333
127	Yes	GTT Cleared	90	123	9	No	No	161.5	94	79.3	36.0398	30.4038	8.1	6.4	115	90	12.65	12.65	3.59198	2.81111	87.5769	168.667
128	Yes	GTT Cleared	87	83	9.1	No	Yes	155	67	52	27.8876	21.6441	7.9	5.9	74	92.9	10.29	4.05	1.88015	0.929	336.764	48.7625
129	Yes	IGT Cleared	104	119	5.26	No	Yes	146	57	53	26.7405	24.864	6.7	5.9	103.7	104	9.2	5.59	2.35565	1.43546	81.3759	49.0829
130	Yes	GTT Cleared	82	107	2.7	No	Yes	168	73	64	25.8645	22.6757	5.5	5	106.4	88.5	8.3	3.73	2.18054	0.815074	68.8479	52.6588
131	Yes	GTT Cleared	91	81	1.5	No	Yes	178	95	78	29.9836	24.6181	7.6	5.4	113.1	90.2	17.5	4.53	4.88704	1.0089	125.749	59.9559
132	Yes	Not Cleared	118	227	2.1	No	Yes	161	70	56.1	27.0051	21.6427	6.5	5.8	125	115	8.24	4.3	2.54321	1.22099	47.8452	29.7692
133	Yes	GTT Cleared	95	123	0.2	No	Yes	171	82	73	28.0428	24.9649	8.5	6	119.5	104.01	5.61	6.14	1.6553	1.57684	35.7451	53.899
134	Yes	GTT Cleared	84.8	134.4	9	No	Yes	160	82	70	32.0312	27.3438	5.9	5.5	111	89.5	9.2	10.65	2.52148	2.35352	69	144.679
135	Yes	GTT Cleared	100	99	3.9	No	Yes	169	79.1	77.5	27.6951	27.1349	4.8	5.1	104.6	80.1	3.74	7.83	0.965936	1.5486	32.3654	164.842
136	Yes	IGT Cleared	102	151	2.5	Yes	Yes	163	60	53.5	22.5827	20.1362	6.5	5.8	139.7	118.1	16.7	11.7	5.76047	3.41178	78.3833	76.4428
137	Yes	GTT Cleared	89	118	0.11	No	No	165	59	55	21.6713	20.202	6.4	5.6	99	86
138	Yes	IGT Cleared	118	144	4.62	No	Yes	162.5	69	60.5	26.1302	22.9112	7	6.4	115	105	6.1	5.73	1.7321	1.48556	42.2308	49.1143
139	Yes	GTT Cleared	80.2	118.4	5.62	No	Yes	153	59	56	25.204	23.9224	6.2	5.54	75.7	80.2	5.6	4.3	1.04672	0.851506	158.74	90
140	Yes	GTT Cleared	95	70	1.7	No	Yes	153	61.5	51.7	26.2719	22.0855	5.5	5.2	97	116.1	9.38	6.07	2.24657	1.74007	99.3176	41.1525
141	Yes	GTT Cleared	98	131	0.2	No	Yes	175	70.5	73	23.0204	23.8367	7.4	5.6	99.9	103.69	7.82	11.8	1.92893	3.02109	76.2927	104.399
142	Yes	Not Cleared	119	276	15.8	No	Yes	166	76	73	27.5802	26.4915	6.1	7	149.87	129	8.2	8.2	3.0344	2.61185	33.9818	44.7273
143	Yes	IGT Cleared	93	175	4.09	No	Yes	171	72	70	24.623	23.939	6	5.4	73	93	6.5	8.7	1.1716	1.99778	234	104.4
144	Yes	GTT Cleared	94	122	5.2	No	Yes	172.5	85	65.5	28.5654	22.0122	5.7	5.7	105.8	94	12.1	8.21	3.16094	1.90553	101.776	95.3419
145	Yes	IGT Cleared	111	99	25.7	No	Yes	158.5	71	53.9	28.2618	21.4551	7.2	6.1	130	111	12.78	5.14	4.10222	1.40874	68.6687	38.55
146	Yes	GTT Cleared	93	121	1.1	No	Yes	160	77.1	67.4	30.1172	26.3281	7.7	5.8	133.83	107.2	9.9	6.9	3.2714	1.82637	50.3177	56.1991
147	Yes	IGT Cleared	109	122	2.96	No	Yes	165	72.5	61.3	26.6299	22.5161	6.8	5.9	106	88.9	9.8	6	2.56494	1.31704	82.0465	83.3977
148	Yes	IGT Cleared	109	94	4.96	No	Yes	167.7	70	62	24.8904	22.0458	7.2	6	126	109
149	Yes	GTT Cleared	100	101	0.1	No	Yes	173	78	64.3	26.0617	21.4842	8.1	5.4	140.8	100.6	18.5	8.83	6.4316	2.19333	85.6041	84.5426
150	Yes	GTT Cleared	79	82	0.3	No	Yes	155	81	63	33.7149	26.2227	6.3	5.7	87	85.01	9.04	2.75	1.94193	0.577228	135.6	44.9796
151	Yes	GTT Cleared	91	117	5.1	No	No	157	63.4	61	25.7211	24.7475	5.5	5.4	94.7	95.2
152	Yes	GTT Cleared	92	133	3.3	No	No	167	70	66.6	25.0995	23.8804	7.3	5.9	90	90	4.42	4.15	0.982222	0.922222	58.9333	55.3333
153	Yes	GTT Cleared	99	77.4	1.4	No	No	163	60.2	59	22.658	22.2063	6.5	5.4	109.9	99.09	4	4	1.08543	0.978667	30.7036	39.9002
154	Yes	IGT Cleared	102	149	0.87	No	Yes	173	68	62	22.7204	20.7157	8.6	6.2	94	98.45	3.42	3.88	0.793778	0.943175	39.7161	39.402
155	Yes	GTT Cleared	93	127	14.5	No	Yes	170	85	70	29.4118	24.2215	8.9	5.6	120	105	5.56	4.37	1.64741	1.13296	35.1158	37.4571
156	Yes	GTT Cleared	94	83	1.1	No	No	176	95	80	30.6689	25.8264	8.1	6.31	93	91.4
157	Yes	IGT Cleared	102	119	8.6	No	Yes	167	80	65	28.6851	23.3067	6.1	5.7	143	110.14	18.61	10.63	6.57094	2.89084	83.745	81.1795
158	Yes	IGT Cleared	93.6	156.6	0.93	No	Yes	157.2	93	83.7	37.6338	33.8704	10.5	5.9	127.92	108.11	12.1	12.1	3.82181	3.22995	67.098	96.564
159	Yes	GTT Cleared	96.45	130.9	11	No	No	165	62	63	22.7732	23.1405	6.3	5.4	114.5	96.45	1.29	7.54	0.364704	1.79564	9.01748	81.148
160	Yes	IGT Cleared	107	123	1.4	No	No	180	75	78	23.1481	24.0741	5.8	5.4	115.04	107	13.2	8.39	3.74945	2.21662	91.3144	68.6455
161	Yes	GTT Cleared	84	100	5.3	No	Yes	160	58	52	22.6562	20.3125	6.2	6.1	120.2	128.9	3.67	3.9	1.08922	1.24126	23.0979	21.305
162	Yes	GTT Cleared	90	122	3.6	No	Yes	158.5	70	63	27.8637	25.0774	6.7	6.6	75	103	6.65	3.3	1.23148	0.839259	199.5	29.7
163	Yes	GTT Cleared	83	89	0.6	No	Yes	170	86	68.5	29.7578	23.7024	6	5.4	102.1	83	15.4	15.4	3.88232	3.15605	141.79	277.2
164	Yes	IGT Cleared	104	145	8.59	No	Yes	177.5	94.9	95	30.121	30.1527	6.7	6.2	96	101	13.12	5.68	3.10993	1.41649	143.127	53.8105
165	Yes	IGT Cleared	108	147	0.3	No	Yes	171	68.5	67.5	23.426	23.084	8.6	6.5	104.9	108	4.7	4.7	1.21736	1.25333	40.3819	37.6
166	Yes	IGT Cleared	101.9	139	16.8	No	Yes	175	64	59.3	20.898	19.3633	7.28	6.24	116.4	101.9	4.85	5.79	1.39393	1.45679	32.6966	53.5835
167	Yes	IGT Cleared	84	144	7.6	No	Yes	157.5	62	51	24.9937	20.5593	5.4	4.5	89	85.1	7.45	5.34	1.63716	1.12206	103.154	86.9864
168	Yes	IGT Cleared	101	146	3.53	No	Yes	157.5	70	59	28.2187	23.7843	7.7	6.2	152	123.1	6.4	1.86	2.40198	0.565348	25.8876	11.1414
169	Yes	IGT Cleared	105	122	24	No	Yes	171.5	65	57.8	22.0996	19.6517	6.3	6.3	98.1	99.9	7.37	6	1.78518	1.48	75.5897	58.5366
170	Yes	IGT Cleared	118	160	7.53	No	Yes	170	74	70	25.6055	24.2215	7.8	6.5	155.7	118	9.28	7.58	3.56764	2.20849	36.0388	49.6145
171	Yes	IGT Cleared	108	104	6.1	No	Yes	162	81	74.4	30.8642	28.3493	7.7	5.8	163	115	15.7	18.9	6.31877	5.36667	56.52	130.846
172	Yes	GTT Cleared	87	116	1.5	No	No	148	72	66	32.8707	30.1315	6.8	5.4	101	94.14	12.08	12.57	3.01254	2.92183	114.442	145.318
173	Yes	GTT Cleared	90	117	5.3	No	Yes	153	58.2	50	24.8622	21.3593	7	5.9	126	107	4.96	3.36	1.54311	0.887704	28.3429	27.4909
174	Yes	GTT Cleared	93	68	8.5	No	Yes	157.48	67.6	56.4	27.2581	22.742	6.4	5.5	117	100	3.3	2.7	0.953333	0.666667	22	26.2703
175	Yes	GTT Cleared	94	129	7.6	No	Yes	173	69	69	23.0546	23.0546	6.5	5.9	118	108
176	Yes	GTT Cleared	96.9	85.4	13.1	No	Yes	170.18	77	61.5	26.5873	21.2353	7.6	6.1	74.9	88.2	2.32	2.49	0.429057	0.542267	70.1849	35.5714
177	Yes	GTT Cleared	78.98	89.33	1.1	No	Yes	177	106	87	33.8345	27.7698	5.2	4.6	146.4	91.2	14.7	6.4	5.31378	1.44119	63.4532	81.7021
178	Yes	GTT Cleared	93	71	13.7	No	Yes	182	82.5	78	24.9064	23.5479	6	5.3	104	105.7	6.12	4.53	1.57156	1.18227	53.7366	38.192
179	Yes	GTT Cleared	94	106	0.11	No	No	175	68.5	66.2	22.3673	21.6163	6.2	5.8	106	102
180	Yes	IGT Cleared	103	71	4.09	No	Yes	172	77	77	26.0276	26.0276	5.6	5.6	86	89.7	4.94	4.97	1.04899	1.10076	77.3217	67.0112
181	Yes	IGT Cleared	106.9	94.6	3	No	No	180	80	63	24.6914	19.4444	7.6	5.1	125.7	80.9	6.86	5.63	2.12914	1.12461	39.3876	113.229
182	Yes	IGT Cleared	105	168	0.1	Yes	Yes	160	58	58	22.6562	22.6562	7.1	5.3	108.2	102	2.18	8.06	0.58241	2.02993	17.3628	74.4
183	Yes	IGT Cleared	108.63	92.42	3.88	No	Yes	172	77	72	26.0276	24.3375	6.4	5.9	114.72	102.61	10.8	10.8	3.0592	2.73627	75.174	98.157
184	Yes	GTT Cleared	86	105	0.1	No	Yes	150	62.2	54	27.6444	24	6.6	5.8	108	86	5.3	3.4	1.41333	0.721975	42.4	53.2174
185	Yes	GTT Cleared	91.5	105.7	12	No	No	153	64	56.7	27.3399	24.2215	7.1	5.7	124	95	24.8	14.7	7.59309	3.44815	146.361	165.375
186	Yes	GTT Cleared	89	99	0.11	No	Yes	162	91	81	34.6746	30.8642	7.7	5	87.35	87.35	9.1	4.38	1.96268	0.944674	134.538	64.7556
187	Yes	IGT Cleared	108	140	9.8	No	No	157.5	62	55	24.9937	22.1718	7.3	6.5	119.2	101.75	12.1	3.85	3.56128	0.967253	77.5089	35.7677
188	Yes	IGT Cleared	105.9	153.8	1.01	No	Yes	165	72	66	26.4463	24.2424	6.4	6.1	101	105.9	18.8	9.5	4.6884	2.48407	178.105	79.7203
189	Yes	IGT Cleared	93	146	1.25	No	Yes	156.5	67	59	27.3556	24.0893	6.58	5.7	107	105.38	13.6	10.6	3.59309	2.75809	111.273	90.0425
190	Yes	IGT Cleared	112	185	6.45	No	Yes	156	66	57	27.1203	23.4221	6.7	6.4	93.7	129	1.82	2.9	0.421072	0.923704	21.342	15.8182
191	Yes	IGT Cleared	123	97	3.9	No	No	150	50	52	22.2222	23.1111	6.9	6.4	128	123	15.2	7.26	4.80395	2.20489	84.1846	43.56
192	Yes	IGT Cleared	86	151	1.2	No	Yes	167	57	55.9	20.4382	20.0437	12.1	5.3	108	89
193	Yes	IGT Cleared	105	125	1.21	No	Yes	172	83	71.4	28.0557	24.1347	7.2	5.2	146.3	118	11.71	4.6	4.23006	1.34025	50.6074	30.1091
194	Yes	GTT Cleared	95	111	4.2	No	Yes	167.5	65.7	61.1	23.4172	21.7777	5.9	5.6	108	99	10.2	4.9	2.72	1.19778	81.6	49
195	Yes	IGT Cleared	102	116	10	No	No	175.3	58	60	18.874	19.5248	5.9	5.9	100.8	90.99	2.42	5.11	0.602311	1.14805	23.0476	65.7235
196	Yes	GTT Cleared	85	77	4.3	No	Yes	160	60	54	23.4375	21.0938	7.5	5.4	155	122	9.2	4.5	3.52099	1.35556	36	27.4576
197	Yes	GTT Cleared	98	113	4.4	No	Yes	152	67.8	59.5	29.3456	25.7531	6.6	6	112	96	6.2	6.2	1.71457	1.46963	45.551	67.6364
198	Yes	GTT Cleared	100	108	21.9	No	Yes	165	85.5	62.3	31.405	22.8834	6.7	5.9	83	102	11.8	5.44	2.41827	1.37007	212.4	50.2154
199	Yes	GTT Cleared	97	96	0.1	No	Yes	167	65	56.3	23.3067	20.1872	7.8	5.7	107	97	8.57	5.1	2.26417	1.22148	70.1182	54
200	Yes	Not Cleared	158.7	177.9	4.7	No	Yes	161	56.6	55	21.8356	21.2183	7.6	6.9	116	114	4.34	6.93	1.24306	1.95067	29.4792	48.9176
201	Yes	IGT Cleared	99	142	1.4	Yes	Yes	164.5	75	68	27.7159	25.1291	12.2	5.3	297	111.7	9.86	9.86	7.23067	2.71941	15.1692	72.8871
202	Yes	GTT Cleared	98	85	8	No	Yes	157	64.5	58.4	26.1674	23.6926	6.4	5.8	116.7	98
203	Yes	GTT Cleared	89	75	1.2	No	No	150	52.9	46	23.5111	20.4444	5.5	5.6	105.3	85.52	5.05	3.54	1.313	0.747508	42.9787	56.5897
204	Yes	IGT Cleared	103.61	120.97	1.93	No	Yes	157	69.4	60.5	28.1553	24.5446	7.9	5.7	125	103	18.47	12.24	5.70062	3.11289	107.245	110.16
205	Yes	IGT Cleared	96	176	9.19	No	Yes	162.5	67	58.6	25.3728	22.1917	6.9	5.9	133.62	83	15.7	11.1	5.17984	2.27481	80.034	199.8
206	Yes	IGT Cleared	99	164	7.94	No	Yes	176	70	65.5	22.5981	21.1454	6.2	5.3	101.1	90.58	9.36	6.72	2.33653	1.50296	88.4409	87.7157
207	Yes	IGT Cleared	94	188	5.8	No	No	164	73	65.53	27.1416	24.3642	5.2		96		4.18		0.990815		45.6
208	Yes	IGT Cleared	104.1	119.9	4.2	No	yes	161	68	60	26.2336	23.1473	5.3	4.9	136.2	104.1	11.3	6.3	3.80015	1.61933	55.5738	55.1825
209	Yes	IGT Cleared	117	140	14.4	No	Yes	162	72	63	27.4348	24.0055	6.4	6	126	124	9.27	8.33	2.884	2.55042	52.9714	49.1607
210	Yes	GTT Cleared	86	127	0.1	No	Yes	164	65	57	24.1672	21.1927	8.8	5.1	105.3	86	4.3	7.76	1.118	1.6478	36.5957	121.461
211	Yes	GTT Cleared	75	100	7	No	Yes	182.5	65.1	66	19.5459	19.8161	6.2	5.7	141	121
212	Yes	GTT Cleared	74	117	6	No	Yes	167.4	63	60.5	22.4817	21.5896	6.2	5.4	85	76	4.03	4.03	0.845802	0.756247	65.9455	111.6
213	Yes	Not Cleared	123.8	242.6	11.1	No	Yes	177.8	78.9	73.7	24.9582	23.3133	6.3	6.2	107.5	104.8	12.1	11.4	3.21173	2.94993	97.8876	98.1818
214	Yes	GTT Cleared	93.05	75.08	1	No	No	158	62	57	24.8358	22.8329	6.5	6.2	105	93.05	10.7	12.34	2.77407	2.83515	91.7143	147.834
215	Yes	GTT Cleared	92	132	19.2	Yes	Yes	152	70.3	54	30.4276	23.3726	6.7	5.7	110	105
216	Yes	GTT Cleared	99	129	1	No	Yes	162.5	98	81	37.1124	30.6746	6.1	5.8	100	98	10.01	10.01	2.4716	2.42217	97.3946	102.96
217	Yes	GTT Cleared	100	139	15	No	Yes	150	75	58	33.3333	25.7778	11.3	6.6	182	84	11.6	2.93	5.21284	0.607704	35.0924	50.2286
218	Yes	IGT Cleared	119	109	2.35	No	Yes	173	75	74	25.0593	24.7252	12.7	6.6	253	119	6.92	11.64	4.32286	3.42015	13.1116	74.8286
219	Yes	GTT Cleared	98	110	8	No	Yes	162	77	64	29.34	24.3865	8.1	5.1	203.2	98	5.68	2.03	2.84982	0.49121	14.5849	20.88
220	Yes	IGT Cleared	115.4	165.9	6.44	No	Yes	160	62.7	56.8	24.4922	22.1875	8.7	6.7	141.4	98.6	6.04	4.69	2.10878	1.14181	27.7347	47.427
221	Yes	GTT Cleared	99	134	2.8	No	Yes	165	77	68	28.2828	24.977	7	5.7	124	98	12.5	9.87	3.82716	2.3883	73.7705	101.52
222	Yes	GTT Cleared	95	76	3.6	No	Yes	160	110	88	42.9688	34.375	8.3	5.5	185	91	11	6.33	5.02469	1.4223	32.459	81.3857
223	Yes	GTT Cleared	90	118	0.1	No	Yes	150	54	46	24	20.4444	7.2	5.4	121.4	79.9	17.3	4.1	5.18573	0.808864	106.644	87.3373
224	Yes	GTT Cleared	97	113	8.3	No	Yes	173	106.6	100	35.6176	33.4124	6	5.7	97	110.7	21.7	9.22	5.19728	2.52013	229.765	69.5849
225	Yes	IGT Cleared	111.78	86.07	8.93	No	Yes	168	65	60	23.03	21.2585	6.7	5.7	109	119	10.1	7.8	2.71827	2.29185	79.0435	50.1429
226	Yes	GTT Cleared	96.14	119.67	4.5	No	Yes	162.5	71	60	26.8876	22.7219	6.4	5.1	114	93.39	17.48	6.75	4.9203	1.5565	123.388	79.9605
227	Yes	IGT Cleared	111	136	8.46	No	Yes	174	72.2	67	23.8473	22.1297	8.5	7	119	124	4.64	3.56	1.36336	1.08998	29.8286	21.0098
228	Yes	IGT Cleared	102	137	12.6	No	No	175	75	73	24.4898	23.8367	8.7	6.2	146.6	102	9.04	10.1	3.27226	2.5437	38.9282	93.2308
229	Yes	GTT Cleared	85	107	2.7	No	Yes	169	88	75	30.8112	26.2596	7.1	5.6	113	87	19.81	5.94	5.52723	1.276	142.632	89.1
230	Yes	GTT Cleared	92	60	9.5	No	No	172	73	71.3	24.6755	24.1009	5.6	5.9	109.8	108	5.47	6.34	1.48298	1.69067	42.0769	50.72
231	Yes	GTT Cleared	83	88	0	No	Yes	151	78.5	59.1	34.4283	25.9199	8	5.2	147	109.28	14.65	7.44	5.31741	2.00751	62.7857	57.8738
232	Yes	GTT Cleared	100.5	75.9	2.4	No	No	153	74.4	64	31.7826	27.3399	5.6	5.1	97	87	12.27	12.27	2.93874	2.63578	129.918	184.05
233	Yes	GTT Cleared	83.06	102.96	1.1	No	Yes	178	74	72.5	23.3556	22.8822	8.7	6.2	119	83.06	13.53	21.91	3.97548	4.49344	86.9786	393.2
234	Yes	GTT Cleared	99	80	11	No	Yes	178	75	70.5	23.6713	22.251	8.3	6.1	138	120	11.31	8.32	3.85378	2.46519	54.288	52.5474
235	Yes	GTT Cleared	96	108	14.2	No	Yes	173	84.4	69	28.2001	23.0546	7	5.8	60	78	13.7	4.5	2.02963	0.866667	-1644	108
236	Yes	IGT Cleared	100	168	21.9	No	Yes	150	77	60	34.2222	26.6667	7.1	6.4	146.9	93	10.6	2.78	3.84479	0.63837	45.4827	33.36
237	Yes	IGT Cleared	102.6	142.8	12.6	No	Yes	165	66.5	61	24.4261	22.4059	6.7	5.7	111	99.6
238	Yes	GTT Cleared	77	91	0.6	No	Yes	171	92.3	74	31.5653	25.3069	7	5.1	85	117	7.08	2.26	1.48593	0.652889	115.855	15.0667
239	Yes	IGT Cleared	98	149	16	No	No	180	86	71.77	26.5432	22.1512	8	6.1	102	102	13.7	6	3.45037	1.51111	126.462	55.3846
240	Yes	GTT Cleared	70	58	5.09	No	Yes	152	67.8	60	29.3456	25.9695	6.1	6.5	93	70	6.53	5.51	1.49948	0.952346	78.36	283.371
241	Yes	IGT Cleared	86	160	10.6	No	Yes	165	85.5	74	31.405	27.1809	7.3	6	94	97.7	4.2	6.68	0.974815	1.61145	48.7742	69.3026
242	Yes	GTT Cleared	92	96	11.1	No	Yes	170	81	66.7	28.0277	23.0796	10	5	120	70.6	7.3	3.6	2.16296	0.627556	46.1053	170.526
243	Yes	GTT Cleared	94	98	0.2	No	Yes	172	85.8	75	29.0022	25.3515	8.5	5.6	102.29	93.4	3.83	3.44	0.967335	0.793323	35.0929	40.7368
244	Yes	GTT Cleared	96	97	0.1	No	Yes	175	81	73	26.449	23.8367	7.5	5.4	99.8	93	14.3	6.86	3.5238	1.57526	139.891	82.32
245	Yes	IGT Cleared	101	130	1.7	No	Yes	150	54	49	24	21.7778	6.7	5.9	104	111	8.32		2.13649		73.0537
246	Yes	IGT Cleared	102.96	54	8	No	Yes	175	88	75	28.7347	24.4898	6.1	5.7	96.3	105	14.9	7.32	3.54289	1.89778	161.081	62.7429
247	Yes	GTT Cleared	78	107	0.1	No	Yes	174	101	78	33.3598	25.763	6.8	5.6	85	78	22.7	8.27	4.7642	1.59274	371.455	198.48
248	Yes	GTT Cleared	85	74	1.3	No	Yes	175	100	86.3	32.6531	28.1796	7.2	5.8	115.8	85	12.4	10.7	3.54548	2.24568	84.5455	175.091
249	Yes	GTT Cleared	90	73.8	3.2	No	Yes	174	88	71.2	29.0659	23.517	6.8	5.8	124.32	102.7	11	11	3.37659	2.78938	64.5793	99.7481
250	Yes	GTT Cleared	87	85	5.3	No	Yes	157	65	52.5	26.3702	21.299	5.6	5.4	85	107	21.04	4.59	4.4158	1.21267	344.291	37.5545
251	Yes	IGT Cleared	102.2	79.5	4.49	No	Yes	171	71	65	24.281	22.2291	6.6	6.4	117	120	8.6	10	2.48444	2.96296	57.3333	63.1579
252	Yes	IGT Cleared	122	166	5.57	No	Yes	183	65.6	63.5	19.5885	18.9615	6	6.4	131.58	122	5.87	9.06	1.9071	2.72919	30.8136	55.2814
253	Yes	GTT Cleared	74.9	73.2	6.1	No	Yes	161	75.1	61	28.9726	23.533	8.2	6	171	63
254	Yes	GTT Cleared	95.58	91.26	0.1	No	Yes	161	78.6	77.5	30.3229	29.8985	6.3	6.1	119.1	95.67	17.4	9.9	5.11689	2.3386	111.658	109.091
255	Yes	GTT Cleared	95	139	1.5	No	Yes	155	75	60	31.2175	24.974	7.1	6.3	137.6	95	9.37	11.81	3.18349	2.77025	45.2172	132.863
256	Yes	IGT Cleared	125	199	3.07	No	Yes	161	58.6	58	22.6072	22.3757	5.9	6.4	117	135.78	14.2	7.41	4.10222	2.48427	94.6667	36.6529
257	Yes	IGT Cleared	107	86	10.5	No	Yes	160	76.5	63.1	29.8828	24.6484	6.4	6	137.1	111.12	15.7	5.6	5.31474	1.53647	76.2753	41.8953
258	Yes	IGT Cleared	122	116	13.1	No	Yes	167	70	61	25.0995	21.8724	7.4	6.1	105	112.81	12.8	11.6	3.31852	3.2311	109.714	83.8386
259	Yes	GTT Cleared	72	125	1.7	No	Yes	152	58	53	25.1039	22.9398	6.7	6.3	129.2	97	5.78	5.34	1.84389	1.27896	31.432	56.5412
260	Yes	IGT Cleared	112	154	3.8	No	No	172	97	80	32.788	27.0416	8.3	5.9	153	109	16.8	12.5	6.34667	3.3642	67.2	97.8261
261	Yes	GTT Cleared	92	95	0.4	No	Yes	166	79	67	28.6689	24.3141	8.9	4.9	106.9	98.1	14.5	4.57	3.82728	1.10696	118.907	46.8718
262	Yes	GTT Cleared	99	120	1.8	No	Yes	144	51	49.3	24.5949	23.7751	5.5	5.1	93.7	101.3	3.15	4.18	0.728778	1.04552	36.9381	39.2898
263	Yes	GTT Cleared	89	128	3.5	Yes	Yes	175	97	84	31.6735	27.4286	8.7	5	106	87.84	18.1	14.2	4.73728	3.07982	151.535	205.797
264	Yes	IGT Cleared	96	180	3.9	No	Yes	169	83.6	76	29.2707	26.6097	6	6.2	95	89	9.18	14.06	2.15333	3.08973	103.275	194.677
265	Yes	GTT Cleared	88.5	49.37	0.1	No	Yes	174	79	78	26.0933	25.763	12	5.6	143	89
266	Yes	GTT Cleared	91	105	7.5	No	Yes	158.5	61.3	55	24.4007	21.8929	6.5	6.3	95.7	97.9	5.15	4.63	1.21693	1.1192	56.6972	47.7593
267	Yes	IGT Cleared	102	100	0.97	No	Yes	163	76	72	28.6048	27.0993	8	5.3	133	96
268	Yes	GTT Cleared	93	81	0.1	No	Yes	164	86	74	31.975	27.5134	8.9	5.7	115	87	13.2	8.76	3.74815	1.88178	91.3846	131.4
269	Yes	GTT Cleared	93	130	0.2	No	Yes	157	62.3	58.3	25.2749	23.6521	11.2	5.4	270	92.8	6.39	5.98	4.26	1.37023	11.113	72.2416
270	Yes	GTT Cleared	85	131	0.8	No	No	160	97.3	86	38.0078	33.5938	8	6	127.3	127.3
271	Yes	GTT Cleared	97	140	3	No	Yes	167	80	65.1	28.6851	23.3425	8.4	6.4	106.6	101.7	6.8	5.28	1.78983	1.32587	56.1468	49.1163
272	Yes	GTT Cleared	95	108	8	No	Yes	172	90.1	76	30.4557	25.6896	6.3	5.5
273	Yes	IGT Cleared	93.5	190	6.52	No	Yes	154	69	56.6	29.0943	23.8657	9.1	5.7	178	94.39	7.55	9.43	3.31827	2.19777	23.6348	108.149
274	Yes	IGT Cleared	111	157	2.11	No	Yes	165	77.9	74	28.6134	27.1809	6.5	5.9	117	98	15.7	9.1	4.53556	2.20198	104.667	93.6
275	Yes	IGT Cleared	117	96	3	No	No	172	74	69.8	25.0135	23.5938	6.3	6.1	110	95	9.51	7.69	2.58296	1.80383	72.8426	86.5125
276	Yes	IGT Cleared	125.6	133.9	16	No	Yes	169	65	62.3	22.7583	21.813	6.7	6.8	129.5	135.6	3.93	8	1.25663	2.67852	21.2752	39.6694
277	Yes	GTT Cleared	95	106	1	No	Yes	168	78	71	27.6361	25.1559	6.4	5.8	120	113	8.4	8	2.48889	2.2321	53.0526	57.6
278	Yes	IGT Cleared	123	160	6.5	No	Yes	160	58.4	58.8	22.8125	22.9688	6.6	6.5	104	103	3.82	3.82	0.980938	0.971506	33.5415	34.38
279	Yes	IGT Cleared	112	139	10	No	Yes	165	74	67	27.1809	24.6097
280	Yes	IGT Cleared	124.5	110.9	3	No	Yes	164	78	68	29.0006	25.2826	7.5	5.64	159	115
281	Yes	IGT Cleared	115	94	11.5	No	Yes	157	70	67	28.3987	27.1816	5.6	5.9	128	129	10.3	10.3	3.25531	3.28074	57.0462	56.1818
282	Yes	IGT Cleared	101	122	1.13	No	Yes	157.5	52.6	50	21.2043	20.1562	7.6	5.8	149	103
283	Yes	IGT Cleared	107	106	6.69	No	Yes	158.7	78.5	66.7	31.1685	26.4833	5.9	5	117	84	13.4	3.22	3.87111	0.667852	89.3333	55.2
284	Yes	GTT Cleared	100	105	6.7	No	Yes	163	100	80	37.6378	30.1103	6.5	4.8	128.5	98	19.1	7.06	6.06012	1.70835	104.977	72.6171
285	Yes	GTT Cleared	98	84	0.11	No	Yes	177.8	111	93	35.1123	29.4184	7.7	5.5	160.2	93.91	24.5	4.88	9.69111	1.13156	90.7407	56.836
286	Yes	Not Cleared	98	204	1.7	No	Yes	149	56.2	50.8	25.3142	22.8819	6.3	5.6	102	91.1	25.3	8	6.37185	1.79951	233.538	102.491
287	Yes	GTT Cleared	97	109	7.1	No	Yes	173.73	68	59	22.5299	19.548	6.5	6	97	115	3.02	3.02	0.723309	0.857531	31.9765	20.9077
288	Yes	IGT Cleared	97	155	3.5	No	Yes	173	70.9	68	23.6894	22.7204	6.2	6.1	101	97	4.41	6.48	1.09978	1.552	41.7789	68.6118
289	Yes	Not Cleared	100	220	5.4	No	Yes	161	65	61.8	25.0762	23.8417	6.3	6.2	92.6	101.3	6.46	11.9	1.47703	2.97647	78.5676	111.854
290	Yes	IGT Cleared	110	68	10.9	No	Yes	153	52	50.2	22.2137	21.4447	6.2	6.3	123.3	110.1	7.13	7.6	2.17069	2.06607	42.5672	58.0892
291	Yes	GTT Cleared	99	104	1.1	No	No	160	63.8	57.5	24.9219	22.4609	7.1	5.8	104.41	100	13.5	9.79	3.48033	2.41728	117.363	95.2541
292	Yes	IGT Cleared	115	97	1.22	No	Yes	151	63	52	27.6304	22.806	7.1	6.1	124	114	5.34	5.1	1.63496	1.43556	31.5148	36
293	Yes	Not Cleared	103	278	7.6	No	Yes	168	66	65.4	23.3844	23.1718	5.7	6.3	104.2	96.3	10.2	10.9	2.6243	2.59178	89.1262	117.838
294	Yes	GTT Cleared	91	122	1.4	No	Yes	156.2	66	52	27.0509	21.3128	9.1	5.3	99	111	3.88	6.49	0.948444	1.77874	38.8	48.675
295	Yes	GTT Cleared	87	131	6.5	No	No	165.5	79	64.8	28.8424	23.6581	9.5	5.5	134	100	9.3	4.4	3.07704	1.08642	47.1549	42.8108
296	Yes	GTT Cleared	95	79	10.7	No	Yes	188	87	82.9	24.6152	23.4552	6.4	6	92.14	97.07	9.66	6.71	2.19771	1.60825	119.341	70.9011
297	Yes	GTT Cleared	77.4	129.6	1.4	No	No	165.7	65.5	56.5	23.8559	20.578	7.3	5.3	88	86
298	Yes	IGT Cleared	112	158	7.05	No	Yes	150	60	58	26.6667	25.7778	6.2	6.4	110.9	113.6	7.33	9.96	2.00715	2.79372	55.0898	70.8617
299	Yes	IGT Cleared	108	117	11.8	No	Yes	170	85	69.5	29.4118	24.0484	7.3	5.6	105	108	32.76	32.76	8.49333	8.736	280.8	262.08
300	Yes	GTT Cleared	92.9	73.5	10.1	No	Yes	183	97	84.2	28.9647	25.1426	7.6	5.8	129.5	99	24.6	7.3	7.86593	1.78444	133.173	73
301	Yes	IGT Cleared	106	103	3	No	Yes	162	84	67	32.0073	25.5296	11.5	6.4	111	111	4.65	4.7	1.27444	1.28815	34.875	35.25
302	Yes	IGT Cleared	104.4	64.8	6.06	No	Yes	175	98	87	32	28.4082	8.2	5.3	178.37	93.6	7	7	3.08294	1.61778	21.8428	82.3529
303	Yes	IGT Cleared	97	148	3.57	No	Yes	168	90	77	31.8878	27.2817	5.6	4.9	108	99	11.45	9.72	3.05333	2.376	91.6	97.2
304	Yes	IGT Cleared	103	126	1	No	No	170	66.3	65	22.9412	22.4913	6.2	5.9	121.8	87.12	9.24	3.14	2.77884	0.675449	56.5714	46.8657
305	Yes	GTT Cleared	83	140	1.6	No	No	170	86	73	29.7578	25.2595	6.1	6	92	108	14.5	14.5	3.29383	3.86667	180	116
306	Yes	GTT Cleared	91	71	1	No	Yes	151	73	62.5	32.0161	27.4111	6.7	6.1	98	89.95	5.95	4.26	1.43975	0.946141	61.2	56.9054
307	Yes	IGT Cleared	100.2	147.2	0.2	No	Yes	160	59	57	23.0469	22.2656	10.2	6	118	106.2	5.28	11.7	1.53837	3.068	34.56	97.5
308	Yes	GTT Cleared	78	133	1.3	No	Yes	153	56	51	23.9224	21.7865	8.9	5.7	214.07	98.46	8.3	4.1	4.38711	0.996756	19.7789	41.6244
309	Yes	IGT Cleared	106	136	0.1	No	Yes	173	78.8	78.8	26.329	26.329	6.5	6.3	97.9	91	19.4	19.4	4.68953	4.35901	200.115	249.429
310	Yes	GTT Cleared	87.76	138.67	9.6	No	Yes	174	116.5	94	38.4793	31.0477	6.5	5.4	124	87.76	7.2	2.36	2.20444	0.511392	42.4918	34.3134
311	Yes	IGT Cleared	112	93	1.27	No	Yes	164	83	69.7	30.8596	25.9146	9.4	6.1	206	206	15.7	8.6	7.98568	4.37432	39.5245	21.6503
312	Yes	IGT Cleared	118	134	1.3	No	No	163	76	68	28.6048	25.5937	8.7	4.7	135.4	107.27	16	8.77	5.34914	2.32286	79.558	71.3169
313	Yes	GTT Cleared	92	126	0.1	No	Yes	159	69	58.8	27.2932	23.2586	8.4	5.9	150	87.08	5.74	8.06	2.12593	1.733	23.7517	120.498
314	Yes	IGT Cleared	112.95	108.11	15.5	No	Yes	168	70	62	24.8016	21.9671	6.3	6	109.8	113.14	5	3.79	1.35556	1.05877	38.4615	27.2118
315	Yes	IGT Cleared	114	95	7.86	No	Yes	165	70.2	61	25.7851	22.4059	7.6	6.6	136	114	9.73	5.45	3.26736	1.53407	47.9836	38.4706
316	Yes	IGT Cleared	99	156	1.6	No	Yes	171	90	80	30.7787	27.3588	7	6.1	106	99	7.58	4.77	1.9839	1.166	63.4605	47.7
317	Yes	GTT Cleared	99.79	95.57	0.1	No	Yes	176	62.9	63.5	20.306	20.4997	14.2	5.8	264.9	101.83	5.34	11.8	3.49276	2.9669	9.52155	109.4
318	Yes	GTT Cleared	89	140	10.1	No	Yes	157	90	78	36.5126	31.6443	7	5.9	114.91	91.95	6.1	6.1	1.73074	1.38493	42.304	75.8549
319	Yes	IGT Cleared	94	173	9.88	No	Yes	170	82	80	28.3737	27.6817	5.3	6	81	101	11.6	11.6	2.32	2.89284	232	109.895
320	Yes	IGT Cleared	115	128	13.1	No	Yes	165	57.6	51.5	21.157	18.9164	8.1	6	173	105.55	2.97	2.9	1.26867	0.75579	9.72	24.5358
321	Yes	IGT Cleared	91	158	11.3	No	No	164.5	63.5	59	23.4662	21.8032	7.7	6	151.3	107.4
322	Yes	IGT Cleared	78.3	146.46	23.3	No	Yes	161	66.7	67.8	25.732	26.1564	5.6	5.3	80.2	97	2.43	3.26	0.4812	0.78079	50.8605	34.5176
323	Yes	IGT Cleared	104	115	1.02	No	Yes	167	65	60	23.3067	21.5139	8.2	5.7	125	105	8.86	15.45	2.73457	4.00556	51.4452	132.429
324	Yes	GTT Cleared	95.4	82.3	5.8	No	Yes	172	78	68.7	26.3656	23.222	6.7	6.4	112	97	16.7	8.9	4.61827	2.1316	122.694	94.2353
325	Yes	GTT Cleared	55	100	11.1	Yes	Yes	165	65	62	23.8751	22.7732	5.4	4.7	94	73	3.4	2.13	0.789136	0.383926	39.4839	76.68
326	Yes	GTT Cleared	85	105	0	No	Yes	155	76.8	57.8	31.9667	24.0583	7.7	5.6	159.4	85	13.8	4.13	5.43141	0.86679	51.5353	67.5818
327	Yes	GTT Cleared	100	109	16.8	No	Yes	167	70	62.5	25.0995	22.4103	5.5	6.3	91	115	3.8	3.8	0.853827	1.07901	48.8571	26.3077
328	Yes	GTT Cleared	88.98	110.13	1.1	No	No	160	60	53.7	23.4375	20.9766	7.1	5.7	97	104.7	4.73	4.73	1.13286	1.22279	50.0824	40.8345
329	Yes	GTT Cleared	100	121	13.3	No	Yes	178	88	70	27.7743	22.0932	7	5.4	93	87	8.07	6.56	1.85311	1.40919	96.84	98.4
330	Yes	GTT Cleared	91.8	79.2	1.3	No	Yes	167	58	52	20.7967	18.6453	6.5	5.4	123	83.14	4.79	4.21	1.45474	0.864245	28.74	75.2532
331	Yes	GTT Cleared	82	85	5.8	No	No	164	107	85.4	39.7829	31.7519	5.9	5.3	93	78	26.7	21.71	6.13111	4.18119	320.4	521.04
332	Yes	IGT Cleared	96	186	5.97	No	Yes	168	78	65	27.6361	23.03	6.8	6.4	111	111	9.19	6.01	2.51874	1.64719	68.925	45.075
333	Yes	IGT Cleared	109	85	3.66	No	Yes	160	81	71.5	31.6406	27.9297	6.4	5.9	133.6	109	15.7	5.55	5.17906	1.4937	80.0567	43.4348
334	Yes	IGT Cleared	109.1	130.5	5.38	No	Yes	162	75.2	66	28.6542	25.1486	6.6	6.4	131.1	109.1	10.7	15.9	3.46363	4.28319	56.5639	124.165
335	Yes	GTT Cleared	68	119	2.4	No	Yes	168	85	73	30.1162	25.8645	6.5	5.4	126	98
336	Yes	IGT Cleared	106	146	1.7	No	No	174	79.5	75.7	26.2584	25.0033	6	5.7	109.8	90	45.6	15.68	12.3627	3.48444	350.769	209.067
337	Yes	GTT Cleared	85	117	17.3	Yes	No	157	82	65	33.2671	26.3702	6.5	5.3	96	85	17.6	17.6	4.17185	3.69383	192	288
338	Yes	GTT Cleared	79	112	5.11	No	Yes	156	64	50	26.2985	20.5457	6	5.1	119.4	79	14.3	5.75	4.21585	1.1216	91.2766	129.375
339	Yes	IGT Cleared	109	125	1.1	No	No	178	88	74	27.7743	23.3556	8.7	6.2	140	110.4	6.05	2.76	2.09136	0.752356	28.2857	20.962
340	Yes	IGT Cleared	109	104	5.85	No	Yes	164.5	75	68	27.7159	25.1291	6.5	6.1	100.3	117	14.2		3.51669		137.051
341	Yes	IGT Cleared	101	120	2.5	No	No	152	65	52	28.1337	22.5069	6.3	5.7	121	109	6.21	4.36	1.85533	1.17343	38.5448	34.1217
342	Yes	IGT Cleared	109	123	5.7	No	Yes	160	69	64	26.9531	25	6.2	5.9	115	118	9.21	9.67	2.61519	2.81743	63.7615	63.2945
343	Yes	IGT Cleared	116.6	104.5	1.1	No	Yes	157	65	63.5	26.3702	25.7617	6.5	5.9	109.1	104	13.5	14.9	3.63667	3.82617	105.423	130.829
344	Yes	GTT Cleared	94	130.3	1.1	No	Yes	178	102	91	32.1929	28.7211	11.9	5.4	235.4	94	10.2	8.19	5.92859	1.90089	21.2993	95.1097
345	Yes	IGT Cleared	106.2	128.3	12.4	No	Yes	176	96.5	76.5	31.1532	24.6965	6.9	6.1	129	128	7.7	7	2.45259	2.21235	42	38.7692
346	Yes	IGT Cleared	106.9	128.6	12.5	No	Yes	160	45	44.5	17.5781	17.3828	6.2	5.4	108.1	105.5	2.47	1.81	0.659277	0.471494	19.7162	15.3318
347	Yes	GTT Cleared	79	107	19.1	No	Yes	165	89.6	60.1	32.9109	22.0753	7.3	6	99	82.87	6.82	1.64	1.66711	0.335572	68.2	29.7131
348	Yes	GTT Cleared	95	105	0.1	No	Yes	172.7	84	74.5	28.164	24.9788	8.4	5.6	130	88.2	69.17	13.6	22.2027	2.96178	371.66	194.286
349	Yes	IGT Cleared	113.4	120.6	11.2	No	Yes	163	78	68	29.3575	25.5937	6.92	5.93	136.97	117.2	33.66	10	11.3837	2.89383	163.818	66.4207
350	Yes	IGT Cleared	104	125	8	No	Yes	168	81	68	28.699	24.093	6.2	6.1	137	104.9	2.94	2.47	0.994519	0.63976	14.3027	21.222
351	Yes	GTT Cleared	96.43	135.33	3	Yes	Yes	177.8	94.5	87	29.8929	27.5205	7.31	5.8	151	135	16.5	7.76	6.15185	2.58667	67.5	38.8
352	Yes	GTT Cleared	85	91	2.1	No	Yes	162	84	68	32.0073	25.9107	10.2	5.6	119	88	6.2	9.1	1.82173	1.97728	39.8571	131.04
353	Yes	GTT Cleared	91	122	4.2	No	Yes	167	68.4	66.6	24.5258	23.8804	6.5	5.9	94	91	5	4.1	1.16049	0.921235	58.0645	52.7143
354	Yes	GTT Cleared	83	83	7.9	No	Yes	170	75	65	25.9516	22.4913	7.5	5.6	135	97.29
355	Yes	IGT Cleared	115	158	5	No	Yes	180	94	97	29.0123	29.9383	7	6	117.82	115	4.73	9.63	1.37602	2.73444	31.0617	66.6692
356	Yes	IGT Cleared	115.93	134.21	0.9	No	No	176	71	65	22.921	20.984	7.4	6.2	111	111	6.71	6.71	1.83904	1.83904	50.325	50.325
357	Yes	IGT Cleared	122.4	121.6	6.24	No	Yes	151	67	57.9	29.3847	25.3936	6.7	5.9	100	127.8	5.6	11.4	1.38272	3.59733	54.4865	63.3333
358	Yes	IGT Cleared	102	111	17.2	No	Yes	172	71	66.5	23.9995	22.4784	6.6	5.4	119	102	16.3	16.3	4.78938	4.10519	104.786	150.462
359	Yes	IGT Cleared	100	160	1.7	No	Yes	155	62.4	55.6	25.9729	23.1426	7.1	6.4	100.2	112.22	6.1	9.8	1.50919	2.71545	59.0323	71.6782
360	Yes	IGT Cleared	123	104	32.1	No	Yes	162.5	73	61.6	27.645	23.3278	9.9	5.4	149.2	129	3.7	3.89	1.36306	1.23904	15.4524	21.2182
361	Yes	Not Cleared	109	253	0.11	No	Yes	173	74	64.5	24.7252	21.551	8.1	5.8	100	101	15.6	14.5	3.85185	3.61605	151.784	137.368
362	Yes	GTT Cleared	96	105	2.6	No	Yes	176	68.5	72	22.1139	23.2438	6.5	5.3	95	96	6.35	10.52	1.48951	2.49363	71.4375	114.764
363	Yes	IGT Cleared	98	179	1.54	No	Yes	156	75.9	60.9	31.1884	25.0247	8.3	6.1	202.7	92.4
364	Yes	GTT Cleared	82	129	4	No	Yes	149	58	54	26.1249	24.3232	6.4	6	88	80	14.9	6.7	3.23753	1.32346	214.56	141.882
365	Yes	IGT Cleared	96	148	0.9	No	No	159	63	57	24.9199	22.5466	6.8	4.8	110.12	94.87	6.14	2.62	1.66947	0.613727	46.91	29.5952
366	Yes	GTT Cleared	90	72	7.7	No	Yes	175	86	77	28.0816	25.1429	7.9	6.6	147	101.33	15.6	7.72	5.66222	1.93152	66.8571	72.5072
367	Yes	IGT Cleared	112	152	8.4	No	Yes	148	50	53	22.8269	24.1965	5.5	5.8	91.7	120.5	6.28	22.6	1.42192	6.7242	78.7735	141.496
368	Yes	GTT Cleared	94.7	88.2	0.5	No	No	167	87.4	77.4	31.3385	27.7529	7	5.7	105.7	94.7	7.29	6.8	1.9026	1.59002	61.4614	77.224
369	Yes	IGT Cleared	112	102	22.6	No	Yes	158	62	55	24.8358	22.0317	7.2	5.8	145	104	5.1	5.1	1.82593	1.30963	22.3902	44.7805
370	Yes	GTT Cleared	85	97	2.3	No	No	152.5	89	60	38.2693	25.7995	6.7	5.7	137.4	93.2	28.8	13.5	9.77067	3.10667	139.355	160.927
371	Yes	IGT Cleared	108	162	8.19	No	Yes	157	60	53	24.3418	21.5019	7.4	5.9	190.12	103.7	6.53	5.63	3.06539	1.44156	18.4928	49.7985
372	Yes	GTT Cleared	90	118	1.2	No	No	152	92	78	39.8199	33.7604	6.1	5.5	107	90	25.8	19.1	6.8163	4.24444	211.091	254.667
373	Yes	IGT Cleared	103	154	5.3	No	Yes	163	74.7	69.5	28.1155	26.1583	5.9	5.9	100.3	103	7.83	4.64	1.93913	1.18005	75.571	41.76
374	Yes	IGT Cleared	103	116	1.61	No	Yes	160	55	53	21.4844	20.7031	8.3	5.7	118	109	9.71	15.3	2.82909	4.11778	63.5564	119.739
375	Yes	GTT Cleared	98	134.67	6	No	Yes	156	83	65	34.1059	26.7094	8.3	6.1	119	94.54	7.59	4.48	2.23015	1.04578	48.7929	51.1351
376	Yes	GTT Cleared	89	92	0.3	No	Yes	165	91.9	68.1	33.7557	25.0138	6.1	5.8	97.6	82.4	5.62	5.66	1.35435	1.15157	58.474	105.031
377	Yes	GTT Cleared	88	117	0.4	No	Yes	161	78.4	70	30.2457	27.0051	6.1	6	87	99	26.7	12.3	5.73556	3.00667	400.5	123
378	Yes	IGT Cleared	86.5	144.4	1.1	No	No	167	79	67	28.3266	24.0238	9.8	5.2	98	92	15.5	3.13	3.75062	0.711012	159.429	38.8552
379	Yes	GTT Cleared	81	73	6.6	No	Yes	167	82.5	66.5	29.5816	23.8445	6.6	5.3	82	93.5	6.8	3.13	1.37679	0.722605	128.842	36.9443
380	Yes	GTT Cleared	95	109	0.1	No	Yes	162.6	76.5	69	28.9348	26.098	11	5.8	126	130	9.82	5.53	3.05511	1.77506	56.1143	29.7134
381	Yes	IGT Cleared	108	130	4	No	Yes	160	57	56	22.2656	21.875	7.4	5.9	113.5	108	5.27	4.39	1.4769	1.17067	37.5683	35.12
382	Yes	GTT Cleared	85	92	16	No	Yes	151	72	49	31.5776	21.4903	9.8	5.8	173	129.17	13.3	1	5.68123	0.318938	43.5273	5.44053
383	Yes	IGT Cleared	101	147	2.61	No	Yes	172	66	65	22.3094	21.9713	9.5	5.9	115.3	109	6.74		1.91882		46.3939
384	Yes	Not Cleared	140.6	245.3	2.9	No	Yes	170.7	75.3	73.8	25.8421	25.3273	6.5	6.3	111.8	111.4	10.9	13.1	3.00894	3.60331	80.4098	97.438
385	Yes	GTT Cleared	100	119	6.9	No	Yes	165	74.1	65.53	27.2176	24.0698
386	Yes	GTT Cleared	98	123	12.1	No	Yes	174	96	75.4	31.7083	24.9042	6.2	5.5	97	80	8.1		1.94		85.7647
387	Yes	GTT Cleared	90	103	0.1	No	Yes	167.6	77	73	27.4121	25.9881	12.5	6.6	343	97	9.82	4.04	8.31669	0.967605	12.6257	42.7765
388	Yes	IGT Cleared	107	182	3	No	Yes	175.2	80	78	26.0628	25.4113	6.9	6.4	124	109	8	8	2.44938	2.15309	47.2131	62.6087
389	Yes	IGT Cleared	101.99	130.45	3.95	No	Yes	178	77.3	71.5	24.3972	22.5666	5.8	6.1	118.4	95.31	10.5	2.36	3.06963	0.555387	68.231	26.2953
390	Yes	GTT Cleared	98	113	9.6	No	Yes	168	75	64.8	26.5731	22.9592	6.2	5.5	106	91	5.73	2.07	1.4997	0.465111	47.9721	26.6143
391	Yes	Not Cleared	117	213	0.11	No	No	152	62.3	54.7	26.965	23.6756	8.5	5.7	121	109	11.6	11.1	3.46568	2.98741	72	86.8696
392	Yes	GTT Cleared	99	68	12.6	Yes	Yes	166	104.5	74	37.9228	26.8544	10.5	5.4	199	92.2	19.3	6.99	9.48321	1.5913	51.0882	86.1781
393	Yes	IGT Cleared	122.1	141.7	8.19	No	Yes	167	76.9	63	27.5736	22.5896	6.9	6.3	165.3	133.2	9.81	9.81	4.00393	3.2264	34.522	50.3077
394	Yes	IGT Cleared	101.2	89.2	9.34	No	Yes	177	65	59.5	20.7476	18.992	5.6	6.76	132	123	5.06	4.22	1.64919	1.28163	26.4	25.32
395	Yes	GTT Cleared	86	105	1	No	No	164	87	61.7	32.3468	22.9402	7.4	5.3	118	95.4
396	Yes	IGT Cleared	75	170	1.5	No	Yes	153	65.4	46.4	27.938	19.8214	8.2	5.4	152.7	87	8	4.3	3.0163	0.923704	32.107	64.5
397	Yes	IGT Cleared	112	169	3	No	No	172	65	62	21.9713	20.9573	6.3	6.4	126.6	120.06	7.26	7.9	2.26942	2.34191	41.0943	49.8423
398	Yes	GTT Cleared	84.5	70.9	1.7	No	Yes	171	95	79	32.4886	27.0169	6.5	5.4	104.7	106.6	1.2	1.75	0.310222	0.460617	10.3597	14.4495
399	Yes	Not Cleared	134	85	1.7	No	No	175	88	82	28.7347	26.7755	6.8	6.2	144	134
400	Yes	GTT Cleared	90.5	110.4	10	No	Yes	170	66.6	66.8	23.045	23.1142	7.1	6.2	108.3	90.5	8.2	10.8	2.19274	2.41333	65.1656	141.382
